# Supplementary material for: Mapping SET1B chromatin interactions with DamID using DamMapper, a comprehensive Snakemake workflow
Source: BMC Genomics. 2025 Oct 14;26:914. doi: 10.1186/s12864-025-12075-x (PMC12522831; doi:10.1186/s12864-025-12075-x)
Supplement: Supplementary file 1 — Additional file 1. Runtimes and CPU usage for SOX9 analysis (Table S1A) and SET1B/HIF-1α analysis (Table S1B) DamMapper rules. [file 12864_2025_12075_MOESM1_ESM.xlsx]

## Sheet: TableS1A SOX9_se
Runtimes and CPU usage for SOX9 analysis (Table S1A) and SET1B/HIF-1α analysis (Table S1B) DamMapper rules.
SOX9 DamMapper analysis
rule	runtime(s)	allocated CPUs
annotate_peaks_macs3	152.1	8
average_wig	23.3	8
average_wig_rev_log2	23.2	8
bam2bigwig	120.6/141.5/154.7/161.4/142/156.8/120.6/114.8	8
bedgraph2bigwig	10.1/10.2/10.2/9.9	4
bedgraph2bigwig_rev_log2	10.3/10.1/10.1/10.1	8
bowtie2_align_se*	336/411.1/462.1/723.1/445.1/524.1/371/349	24
bowtie2_build_index	2106.9	36
chrom_sizes	1.8	2
computeMatrix	341.6	40
consensus_peaks_macs3	0.6	8
create_annotation_file	71.3	8
damidseq_pipeline	437.6/553.4/463.8/435.8	12
extend_fragments	435.3/398/535.7/544/516/473.5/468.6/325.5	8
filter_consensus_peaks_macs3	46.1	1
get_fasta	39	2
get_gene_names_macs3	0.3	1
get_gtf	7.3	2
index_bam	2.8/2.5/3.7/3.5/3.2/2.8/3/2	8
index_bowtie2_bam	4.6/5.8/6.5/6.5/5.3/5/6.9/3.5	8
index_fasta	10.6	2
install_damidseq_pipeline_software	7.7	1
make_gatc_tracks	345.6	12
mask_fasta	33.3	2
multiBigwigSummary	25.7	8
multiqc	4	4
PCA	2.6	8
peak_annotation_plots_macs3	150.3	2
peak_calling_macs3	412/490.3/410.3/394.2	8
plot_correlation	4.8	8
plot_heatmap	216.2	8
plot_mapping_rates	2.9	2
plot_profile	26.3	8
plotPCA	3.2	2
post_trim_fastqc	189.4/156.2/266.2/278.1/210.3/204.2/169.2/165.2	4
pre_trim_fastqc	204.3/182.4/282.4/302.4/243.6/201.2/222.4/149.2	4
quantile_normalisation	283.5	8
reverse_log2	18.1/18.8/18.2/18.6	1
sort_bowtie2_bam*	336/411.1/462.1/723.1/445.1/524.1/371/349	8
trim_galore_se	168.8/105.6/220.6/170.8/198.2/195.5/109.6/150.1	8
wig2bigwig	12.6	8
wig2bigwig_rev_log2	12.7	8
* = piped input/output

## Sheet: TableS1B HIF1a-SET1B_pe
Runtimes and CPU usage for SOX9 analysis (Table S1A) and SET1B/HIF-1α analysis (Table S1B) DamMapper rules.
SET1B/HIF-1α DamMapper analysis
rule	runtime(s)	allocated CPUs
annotate_peaks_macs3	126.1/124.2	8
average_wig	23.3/23.2	8
average_wig_rev_log2	22/22.1	8
bam2bigwig	290.9/276.2/322.5/161.1/118.2/192.7	8
bedgraph2bigwig	10/10.1/10.3/10.6	4
bedgraph2bigwig_rev_log2	10.1/10.1/10.7/10.9	8
bowtie2_align_pe*	3814.4/3296.4/6807.8/3461.4/1128.1/4378.5	12
bowtie2_build_index	4279.7	40
chrom_sizes	2.1	2
computeMatrix	184.4	40
consensus_peaks_macs3	0.5/0.5	8
create_annotation_file	54.3	8
damidseq_pipeline	1649.9/941.8	12
filter_consensus_peaks_macs3	305.5/135.1	1
get_fasta	56.2	2
get_gene_names_macs3	0.6/0.5	1
get_gtf	9.7	2
index_bowtie2_bam	12.6/13.3/12.4/7.2/5.9/6.5	8
index_fasta	10.9	2
install_damidseq_pipeline_software	9.3	1
make_gatc_tracks	395.6	12
mask_fasta	38	2
multiBigwigSummary	20.8	8
multiqc	4.5	4
PCA	2.5	8
peak_annotation_plots_macs3	131.4	2
peak_calling_macs3	698.2/354.1/850.5/284.2	8
plot_correlation	3.8	8
plot_heatmap	137.2	8
plot_mapping_rates	3.1	2
plot_profile	16.7	8
plotPCA	3.1	2
post_trim_fastqc	229.2/233.2/332.2/318.2/236.1/242.2/168.4/168.3/129.1/126.3/141.2/156.4	4
pre_trim_fastqc	269.6/287.3/307.4/324.3/384.6/389/165.3/148.2/123.2/133.6/162.6/144.3	4
quantile_normalisation	279.1	8
reverse_log2	18.1/18/18.3/18.4	1
sort_bowtie2_bam*	3814.4/3296.4/6807.8/3461.4/1128.1/4378.5	8
trim_galore_pe	552/614.7/598.3/402.8/323.7/377.8	8
wig2bigwig	13.1/12	8
wig2bigwig_rev_log2	11.9/11.2	8
* = piped input/output
